# Supplementary material for: Non-invasive ventilation for preoxygenation before general anesthesia: a systematic review and meta-analysis of randomized controlled trials
Source: BMC Anesthesiol. 2022 Sep 30;22:306. doi: 10.1186/s12871-022-01842-y (PMC9524013; doi:10.1186/s12871-022-01842-y)
Supplement: Supplementary file 2 — Additional file 2. [file 12871_2022_1842_MOESM2_ESM.xlsx]

## Sheet: Non-Invasive Ventilation versus
Name	Data Type	Statistical Method	Effect Measure	Analysis Model	Events 1	Mean 1	SD 1	Total 1	Events 2	Mean 2	SD 2	Total 2	Effect Estimate	SE	CI Start	CI End	Weight	Q	P(Q)	I-Sqr(Q)	Tau-Sqr	Z	P(Z)	Qint	P(Qint)	I-Sqr(Qint)	df	Year of study
Safe Apnea Time
Safe Apnea Time	CON	IV	Mean Difference	Random	0			147	0			152	96.263		29.4091	163.117	100	90.0688	0	93.3384	7207.37	2.82215	0.00477022	0.576101	0.447845	0	6
Obese	CON	IV	Mean Difference	Random	0			61	0			63	66.6183		2.72896	130.508	57.5562	27.4944	4.64e-06	89.0887	3472.05	2.04368	0.040985				3
Abou-Arab 2016					0	586.55	212.251	25	0	327.174	183.951	25	259.376	56.1742	149.277	369.475	11.2273											2016
Cressey 2001					0	240	64	10	0	203	31	10	37	22.4878	-7.07523	81.0752	15.0845											2001
Delay 2008					0	154	35	14	0	161	35	13	-7	13.4808	-33.4218	19.4218	15.7458											2018
Gander 2005					0	188	46	12	0	127	43	15	61	17.309	27.0751	94.9249	15.4986											2005
Non-obese	CON	IV	Mean Difference	Random	0			86	0			89	125.384		-12.2593	263.028	42.4438	34.6282	3e-08	94.2244	13755.5	1.7854	0.0741966				2
Hanouz 2015					0	341.461	145.027	50	0	317.743	91.6514	49	23.718	24.3328	-23.9734	71.4094	14.9174											2015
Herriger 2004					0	599	137	20	0	470	150	20	129	45.4252	39.9682	218.032	12.5499											2004
Sreejit 2015					0	496.56	71.68	16	0	273	69.31	20	223.56	23.6922	177.124	269.996	14.9765											2015
3min PreOx FeO2 to 90% Number
3min PreOx FeO2 to 90% Number	DIC	MH	Odds Ratio	Random
Number to FeO2 90% after 3min preoxygenation	DIC	MH	Odds Ratio	Random	61			80	41			79	3.01352		1.52368	5.96009	100	0.0661183	0.797075	0	0	3.17026	0.001523				1
Georgescu 2012					24	0	0	30	18	0	0	30	2.66667	0.589256	0.840221	8.46338	34.8688											2012
Hanouz 2015					37	0	0	50	23	0	0	49	3.21739	0.43115	1.382	7.4903	65.1312											2015
PaO2 (after PreOx)
PaO2 (after PreOx)	CON	IV	Mean Difference	Random	0			123	0			127	5.42803		1.9018	8.95425	100	27.0452	0.00014201	77.8149	14.0892	3.01704	0.0025526	0.183477	0.668402	0	6
Obese	CON	IV	Mean Difference	Random	0			87	0			87	4.98324		0.631244	9.33524	70.4718	18.7336	0.00088654	78.648	15.5032	2.24425	0.0248163				4
Coussa 2004					0	60.93	17.33	9	0	42	13.33	9	18.93	7.28787	4.64603	33.214	4.81658											2004
Delay 2008					0	67.61	10.8	14	0	60.57	12.45	14	7.04	4.40489	-1.59342	15.6734	9.66449											2018
Edmark 2015					0	11.8518	2.3138	20	0	11.3561	1.2766	20	0.4957	0.590905	-0.662453	1.65385	22.4184											2015
Futier 2011					0	50.9	11.6	22	0	40.8	6.8	22	10.1	2.86674	4.4813	15.7187	14.5102											2011
Harbut 2014					0	40.2	6.9	22	0	38.8	4	22	1.4	1.7004	-1.93272	4.73272	19.0621											2014
Non-obese	CON	IV	Mean Difference	Random	0			36	0			40	6.50895		1.0503	11.9676	29.5282	1.89148	0.169035	47.1315	8.12002	2.33708	0.019435				1
Herriger 2004					0	72.5	5.7	20	0	68	6.4	20	4.5	1.91638	0.743971	8.25603	18.2238											2004
Sreejit 2015					0	57.79	10.01	16	0	47.42	12.87	20	10.37	3.81371	2.89527	17.8447	11.3044											2015
PaCO2
After PreOx vs After ETI	CON	IV	Mean Difference	Random
After preoxygenatiotion	CON	IV	Mean Difference	Random	0			87	0			87	-0.405158		-0.577673	-0.232642	100	0.666444	0.955402	0	0	4.60304	4.16e-06				4
Coussa 2004					0	4.8	0.93	9	0	5.33	0.53	9	-0.53	0.356807	-1.22933	0.169329	6.08546											2004
Delay 2008					0	5.09	0.93	14	0	5.56	0.69	14	-0.47	0.309493	-1.07659	0.136594	8.08833											2018
Futier 2011					0	3.87	0.53	22	0	4.27	0.27	22	-0.4	0.126814	-0.648551	-0.151449	48.1753											2011
Harbut 2014					0	4.9	0.5	22	0	5.2	0.7	22	-0.3	0.183402	-0.659462	0.0594617	23.033											2014
Herriger 2004					0	5.5	0.5	20	0	6	0.9	20	-0.5	0.230217	-0.951218	-0.0487824	14.6179											2004
Sreejit 2015					0	0	0	0	0	0	0	0	0	0	0	0	0											2015
After ETI	CON	IV	Mean Difference	Random	0			44	0			44	-0.282112		-0.591754	0.0275293	100	0.00868078	0.925768	0	0	1.78571	0.0741463				1
Futier 2011					0	5.73	0.8	22	0	6	0.53	22	-0.27	0.204595	-0.670999	0.130999	59.6256											2011
Harbut 2014					0	6.1	0.6	22	0	6.4	1	22	-0.3	0.248633	-0.787311	0.187311	40.3744											2014
SpO2 after PreOx + PaO2 after ETI
SpO2 after PreOx + PaO2 after ETI	CON	IV	Mean Difference	Random
PaO2 (after ETI)	CON	IV	Mean Difference	Random	0			64	0			64	4.42061		0.16701	8.67422	100	14.421	0.00073878	86.1314	11.8625	2.03692	0.0416582				2
Edmark 2015					0	11.2799	1.1968	20	0	10.0799	1.9946	20	1.2	0.520133	0.180559	2.21944	38.8194											2015
Futier 2011					0	17.1	7.2	22	0	12.4	3.3	22	4.7	1.6886	1.39041	8.00959	32.0105											2011
Harbut 2014					0	32.2	4.1	22	0	23.8	8.8	22	8.4	2.0698	4.34326	12.4567	29.1701											2014
